# Supplementary material for: Effectiveness of Autologous Platelet Concentrates in the Sinus Lift Surgery: Findings from Systematic Reviews and Meta-Analyses
Source: Dent J (Basel). 2024 Apr 10;12(4):101. doi: 10.3390/dj12040101 (PMC11049363; doi:10.3390/dj12040101)
Supplement: Supplementary file 1 [file dentistry-12-00101-s001.zip]

Archive with 1 entries (1 files):
- dentistry-2877445-supplementary.pdf
